# Supplementary material for: Exposure to Pollutants and Vaccines’ Effectiveness: A Systematic Review
Source: Vaccines (Basel). 2024 Nov 3;12(11):1252. doi: 10.3390/vaccines12111252 (PMC11599004; doi:10.3390/vaccines12111252)
Supplement: Supplementary file 1 [file vaccines-12-01252-s001.zip]

Archive with 1 entries (1 files):
- vaccines-3267118-supplementary.pdf
